# Supplementary material for: A Nomogram Based on Combining Clinical Features and Contrast Enhanced Ultrasound LI-RADS Improves Prediction of Microvascular Invasion in Hepatocellular Carcinoma
Source: Front Oncol. 2021 Jul 8;11:699290. doi: 10.3389/fonc.2021.699290 (PMC8297520; doi:10.3389/fonc.2021.699290)
Supplement: Supplementary file 1 [file DataSheet_1.zip]

Archive with 27 entries (23 files):
- 699200-raw  data/
- 699200-raw  data/MVI-test cohort.xls
- 699200-raw  data/MVI-training cohort.xls
- 699200-raw  data/calibration curve/
- 699200-raw  data/calibration curve/calibration curve.tif
- 699200-raw  data/calibration curve/train_clin_cali.tif
- 699200-raw  data/calibration curve/train_lr5_cali.tif
- 699200-raw  data/calibration curve/train_lr5_clin_cali.tif
- 699200-raw  data/calibration curve/train_lrm_cali.tif
- 699200-raw  data/calibration curve/train_lrm_clin_cali.tif
- 699200-raw  data/calibration curve/valid_clin_cali.tif
- 699200-raw  data/calibration curve/valid_lr5_cali.tif
- 699200-raw  data/calibration curve/valid_lr5_clin_cali.tif
- 699200-raw  data/calibration curve/valid_lrm_cali.tif
- 699200-raw  data/calibration curve/valid_lrm_clin_cali.tif
- 699200-raw  data/decisioin curve/
- 699200-raw  data/decisioin curve/deci_curv_lr5_train.tif
- 699200-raw  data/decisioin curve/deci_curv_lr5_valid.tif
- 699200-raw  data/decisioin curve/decison+ROC.ppt
- 699200-raw  data/decisioin curve/deicision curve+ROC.tif
- 699200-raw  data/nomogram figure/
- 699200-raw  data/nomogram figure/nom_clin.tif
- 699200-raw  data/nomogram figure/nom_lr5_clin.tif
- 699200-raw  data/nomogram figure/nom_lrm_clin.tif
- 699200-raw  data/nomogram figure/nomogram.tif
- 699200-raw  data/nomogram-train_point_.xlsx
- 699200-raw  data/nomogram-valid_point.xlsx
