# Supplementary material for: A Nomogram Based on Combining Clinical Features and Contrast Enhanced Ultrasound LI-RADS Improves Prediction of Microvascular Invasion in Hepatocellular Carcinoma
Source: Front Oncol. 2021 Jul 8;11:699290. doi: 10.3389/fonc.2021.699290 (PMC8297520; doi:10.3389/fonc.2021.699290)
Supplement: Supplementary file 1 [file DataSheet_1.zip › 699200-raw data/MVI-test cohort.xls]

## Sheet: MVI-验证组
Case number	cohort(1=training;2=test)	echo（0=hypo;1=iso，2=hyper）	ill defined margin (0=no;1=yes)	irregular shape (0=no;1=yes)	vascularity (0=no;1=a few;2=rich)	halo sign (0=no;1=yes)	AFP level	size（mm）	PT（1214s）	TT（1318s）	platelet	total bilirubin	albumin	ALT（45UL）	AST（35UL）	APHE(0=no;1=yes)	lateWO(0=no;1=yes)	rimAPHE(0=no;1=yes)	early WO(0=no;1=yes)	marked WO(0=no;1=yes)	mosaic sign(0=no;1=yes)	nodule in nodule(0=no;1=yes)	LI-RADS	sex(1=m;2=f)	age	cirrhosis(0=no;1=yes)	HBV hepatitis(0=no;1=yes)	PT>14(0=no;1=yes)	TT>18(0=no;1=yes)	platelet>100(0=no;1=yes)	total bilirubin> 21	albumin<35	ALT>45(0=no;1=yes)	AST>35(0=no;1=yes)	MVI(0=no;1=yes)	LRM(0=no;1=yes)	LR5(0=no;1=yes)	size>30(0=no;1=yes)	AFP(0=<20;1=20<<400;1=>400)
1	2	0	0	1	1	0	5.35	25	17	17.2	115	17.2	35.2	150	351	0	1	0	0	0	0	0	4	1	47	1	0	1	0	0	0	0	1	1	0	0	1	0	0
2	2	0	1	0	1	1	43.19	103	12	15.9	67	20	32	32	31	1	0	0	1	0	0	0	0	1	54	1	1	0	0	1	0	1	0	0	0	1	1	1	1
3	2	0	0	0	0	0	27.94	24	12.3	15.5	163	6	39	215	206	1	0	0	1	0	0	0	0	1	61	0	1	0	0	0	0	0	1	1	1	1	1	0	1
4	2	0	1	1	1	0	6.3	34	11.3	12.7	48	21	43.5	47	47	0	1	0	0	0	0	0	4	1	75	1	0	0	0	1	0	0	1	1	0	0	1	1	0
5	2	0	0	1	1	0	129.1	13	12.4	14.8	176	9.2	42	44	39	0	0	0	1	0	0	0	0	1	66	0	1	0	0	0	0	0	0	1	1	1	1	0	1
6	2	2	1	1	1	0	426.02	27	11.3	17.4	202	12.7	39.5	21	29	1	0	0	1	1	0	0	0	1	62	1	1	0	0	0	0	0	0	0	1	1	1	0	2
7	2	0	0	1	1	0	10.15	22	10	18.4	139	17.2	34	25.2	32.6	1	1	0	0	0	0	0	5	1	75	1	0	0	1	0	0	1	0	0	0	0	0	0	0
8	2	0	1	0	1	1	4.2	26.7	12.3	16.1	145	20	35	28.5	22.4	1	0	0	1	0	0	0	0	1	55	0	1	0	0	0	0	1	0	0	0	1	1	0	0
9	2	0	0	0	0	0	186.3	36.8	14.8	17.4	77	6	39.2	26.8	47.4	1	1	0	0	0	0	0	5	1	52	1	1	1	0	1	0	0	0	1	1	0	0	1	1
10	2	2	0	1	0	0	65.2	33.3	10.8	14.9	147	12.4	27.8	23	18	1	0	0	1	0	0	0	0	1	49	1	1	0	0	0	0	1	0	0	1	1	1	1	1
11	2	0	1	1	1	0	1.74	44.3	10.7	10.5	131	8.7	26.1	29	18	1	1	0	0	0	0	0	5	1	47	1	1	0	0	0	0	1	0	0	0	0	0	1	0
12	2	1	1	1	1	0	40	25.5	23.8	17.6	267	8.7	30.1	48.6	65.7	1	0	0	1	0	0	0	0	1	47	1	1	1	0	0	0	1	1	1	0	1	1	0	1
13	2	0	1	0	1	0	1210	75.3	12.4	18.1	218	14.5	34	29.9	25.4	1	1	0	0	0	0	0	5	1	38	1	1	0	1	0	0	1	0	0	1	0	0	1	2
14	2	0	0	1	1	0	11.6	28	11.8	14.5	204	14	39.2	22.6	24.1	1	1	0	0	0	0	0	5	1	59	1	1	0	0	0	0	0	0	0	0	0	0	0	0
15	2	0	0	1	0	0	174.2	12.5	15.6	16.3	110	13	35.6	45.3	54.3	1	1	0	0	0	0	0	5	1	61	0	1	1	0	0	0	0	1	1	1	0	0	0	1
16	2	2	1	1	0	0	13.3	25.4	11.2	17.6	98	34.2	29.2	52.4	89.8	1	1	0	0	0	0	0	5	1	57	1	1	0	0	1	1	1	1	1	0	0	0	0	0
17	2	2	0	0	2	0	5.6	121	13.3	16	315	8.5	39.3	27	35	0	0	1	1	0	1	0	0	2	58	1	0	0	0	0	0	0	0	0	1	1	1	1	0
18	2	1	1	1	1	0	13.7	12.3	13.9	19.6	63	16.3	33.5	59	70	1	1	0	0	0	0	0	5	2	63	1	1	0	1	1	0	1	1	1	0	0	0	0	0
19	2	2	1	0	0	1	4.9	55.1	14.9	17.4	163	7.9	41.2	37	34	1	0	0	1	0	1	0	0	1	43	0	1	1	0	0	0	0	0	0	1	1	1	1	0
20	2	0	0	1	2	0	5.4	23.6	14.1	15.9	48	13.6	38.6	25	26	1	1	0	0	0	0	0	5	1	55	1	1	1	0	1	0	0	0	0	0	0	0	0	0
21	2	2	0	0	1	0	2.6	37.2	12.9	15.5	190	6.7	38	38	27	1	1	0	0	0	0	0	0	1	50	1	1	0	0	0	0	0	0	0	1	1	1	1	0
22	2	2	1	1	2	0	4.3	51.4	16.6	12.7	176	11.2	43.9	21	22	1	1	0	0	0	0	0	5	1	55	0	1	1	0	0	0	0	0	0	0	0	0	1	0
23	2	1	0	0	0	0	492	18.9	14	14.8	139	44.4	22.9	80	138	0	0	0	0	0	0	0	3	1	66	1	1	0	0	0	1	1	1	1	0	0	1	0	2
24	2	0	0	0	0	0	20000	92.5	13.2	17.4	165	27.7	45.1	36	95	1	0	0	1	0	0	1	0	1	56	0	1	0	0	0	1	0	0	1	1	1	1	1	2
25	2	0	0	0	1	0	16.8	45.8	13.3	18.4	73	25.5	44.3	16	25	0	0	1	1	0	0	0	0	2	58	1	1	0	1	1	1	0	0	0	1	1	1	1	0
26	2	0	1	1	1	0	2.2	29.7	13.6	16.1	254	9.3	41.3	19	34	1	0	0	0	1	0	0	0	1	63	0	1	0	0	0	0	0	0	0	0	1	1	0	0
27	2	0	0	0	0	0	3.5	31	13.6	18.1	140	13.1	25.8	25	38	1	1	0	0	0	0	0	5	1	66	1	1	0	1	0	0	1	0	1	1	0	0	1	0
28	2	0	1	1	0	0	32.9	27.2	13.5	18.4	92	17	39.4	12	35	1	0	0	1	1	0	0	0	2	68	0	0	0	1	1	0	0	0	0	1	1	1	1	1
29	2	0	1	1	1	0	74.4	33.4	13.7	18.3	218	7	41.6	12	17	1	0	0	1	0	0	0	0	1	68	1	1	0	1	0	0	0	0	0	1	1	1	1	1
