# Supplementary material for: A Nomogram Based on Combining Clinical Features and Contrast Enhanced Ultrasound LI-RADS Improves Prediction of Microvascular Invasion in Hepatocellular Carcinoma
Source: Front Oncol. 2021 Jul 8;11:699290. doi: 10.3389/fonc.2021.699290 (PMC8297520; doi:10.3389/fonc.2021.699290)
Supplement: Supplementary file 1 [file DataSheet_1.zip › 699200-raw data/MVI-training cohort.xls]

## Sheet: MVI-training cohort
case number	sex(1=m;2=f)	age	cirrhosis(0=no;1=yes)	HBV hepatitis(0=no;1=yes)	PT（1214s）	TT（1318s）	platelet	total bilirubin	albumin	ALT（45UL）	AST（35UL）	size(mm）	APHE(0=no;1=yes)	lateWO(0=no;1=yes)	rimAPHE(0=no;1=yes)	early WO(0=no;1=yes)	marked WO(0=no;1=yes)	mosaic sign(0=no;1=yes)	nodule in nodule(0=no;1=yes)	LI-RADS	echo（0=hypo;1=iso，2=hyper）	ill defined margin (0=no;1=yes)	irregular shape (0=no;1=yes)	vascularity (0=no;1=a few;2=rich)	halo sign (0=no;1=yes)	PT>14(0=no;1=yes)	TT>18(0=no;1=yes)	platelet>100(0=no;1=yes)	total bilirubin> 21	albumin<35	ALT>45(0=no;1=yes)	AST>35(0=no;1=yes)	MVI	AFP(0=<20;1=20<<400;1=>400)	size>30(0=no;1=yes)	LRM(0=no;1=yes)	LR5(0=no;1=yes)
1	1	55	1	1	13.8	15.9	104	14.8	38.2	21	26	13.8	1	1	0	0	0	0	0	5	0	1	1	1	0	0	0	0	0	0	0	0	0	1	0	0	0
2	1	62	1	1	24.8	17.8	244	12.9	33	38	30	31.8	1	1	0	0	0	0	0	5	0	1	1	0	0	1	0	0	0	1	0	0	1	1	1	0	0
3	1	61	0	1	21.8	16.2	77	59	30.5	1509	1283	54.4	1	1	0	0	0	0	0	5	2	1	1	0	0	1	0	1	1	1	1	1	1	1	1	0	0
4	2	79	1	1	12.7	16.7	189	28.1	31.8	497	740	90	1	0	0	1	0	1	1	0	0	0	0	2	0	0	0	0	1	1	1	1	1	0	1	1	1
5	1	32	0	1	13.2	17.4	197	51	36.9	422	290	27	1	1	0	0	0	0	0	5	0	0	0	1	0	0	0	0	1	0	1	1	0	0	0	0	0
6	1	62	0	1	17.2	12.1	300	14.2	36.9	77	33	57.5	1	0	0	1	0	1	0	0	0	1	1	0	0	1	0	0	0	0	1	0	1	0	1	1	1
7	1	63	1	0	14.8	18.1	140	18.5	34.2	21	30	37.9	1	0	0	1	0	1	0	0	0	1	1	1	0	1	1	0	0	1	0	0	1	1	1	1	1
8	2	70	1	1	12.6	15.9	71	12.1	31	33	29	33.9	1	1	0	0	0	0	1	5	0	1	0	0	1	0	0	1	0	1	0	0	0	0	1	0	0
9	2	64	1	1	13	15.3	154	14.7	37.6	22	26	49.4	1	1	0	0	0	1	0	5	0	1	1	2	1	0	0	0	0	0	0	0	0	2	1	0	0
10	2	49	1	1	13.3	18.3	195	9.7	43	48	49	24	1	1	0	0	0	0	1	5	1	1	1	0	0	0	1	0	0	0	1	1	0	0	0	0	0
11	2	65	1	1	12.4	16.7	133	18.6	43.8	19	34	62	1	1	0	0	0	1	0	5	0	0	0	1	0	0	0	0	0	0	0	0	1	1	1	0	0
12	1	55	1	1	12.3	16.2	246	11.6	42.2	55	36	24.8	0	1	0	0	0	0	0	4	0	1	1	0	0	0	0	0	0	0	1	1	1	0	0	0	1
13	2	82	1	0	13.3	17.3	100	6.9	33.5	16	29	62	1	0	0	1	0	1	1	0	0	1	0	1	0	0	0	0	0	1	0	0	1	1	1	1	1
14	1	55	1	1	14	17.1	114	12.3	33.6	31	26	21.1	1	0	0	1	1	0	0	0	1	0	0	1	0	0	0	0	0	1	0	0	1	1	0	1	1
15	1	69	0	1	14.1	18.5	134	30.7	29	199	260	30.2	1	1	0	0	0	0	0	5	2	0	0	0	0	1	1	0	1	1	1	1	0	0	1	0	0
16	1	48	1	1	13.1	18	79	17.6	45	27	27	17.1	0	1	1	0	0	0	0	0	1	1	1	0	0	0	0	1	0	0	0	0	0	1	0	1	1
17	1	63	0	1	12.4	16	175	15.7	45.5	14	80	34.9	1	1	0	0	0	0	0	5	2	0	1	1	1	0	0	0	0	0	0	1	0	0	1	0	0
18	2	50	1	1	12.7	17.2	210	13.5	40.4	19	27	30.1	1	0	0	1	0	0	0	0	0	1	1	1	1	0	0	0	0	0	0	0	0	0	1	1	1
19	1	49	1	1	12.8	17.7	125	12.6	45.1	19	23	57.3	1	0	0	1	0	0	0	0	0	0	0	1	1	0	0	0	0	0	0	0	1	0	1	1	1
20	1	54	1	1	13.2	20.1	156	8.8	36.4	114	88	42.6	1	0	0	0	1	0	0	0	0	1	1	0	0	0	1	0	0	0	1	1	1	2	1	1	1
21	1	80	1	0	13.2	20.1	74	18.7	31.9	72	115	17.5	1	0	0	0	0	0	0	5	0	1	1	0	0	0	1	1	0	1	1	1	0	0	0	0	0
22	1	61	1	1	13.3	16.7	140	15.8	43.9	17	29	20.1	1	1	0	0	0	0	0	5	0	1	1	0	1	0	0	0	0	0	0	0	0	0	0	0	0
23	1	65	1	1	17.8	16.6	192	22.5	34.4	172	88	104.5	1	0	0	1	1	1	0	0	0	1	0	1	0	1	0	0	1	1	1	1	1	2	1	1	1
24	1	50	0	1	12.8	19	167	13.9	38.6	36	25	36.4	1	0	0	1	0	0	0	0	2	1	0	1	0	0	1	0	0	0	0	0	1	1	1	1	1
25	1	50	1	1	13.6	18.2	91	11.2	35.9	35	35	27	1	0	0	1	1	0	0	0	1	1	1	0	0	0	1	1	0	0	0	0	1	0	0	1	1
26	2	77	1	0	13.1	16.9	129	19.3	41.2	23	31	40.5	1	1	0	0	0	0	0	5	0	0	1	0	1	0	0	0	0	0	0	0	0	2	1	0	0
27	1	59	1	0	13.7	19.6	143	19.5	34.7	56	75	57	1	0	0	1	1	0	0	0	0	0	1	2	1	0	1	0	0	1	1	1	0	0	1	1	1
28	1	29	1	1	12.9	17.6	128	14.5	42.8	34	41	36.9	1	1	0	0	0	0	0	5	0	1	1	1	1	0	0	0	0	0	0	1	0	1	1	0	0
29	1	42	1	1	15	16.9	71	21.9	45.1	34	24	33.1	1	0	0	0	0	0	0	4	0	1	1	0	0	1	0	1	1	0	0	0	1	0	1	0	1
30	1	66	1	1	13.2	17.1	168	18.3	41	23	26	24	1	0	0	1	0	0	0	0	0	0	0	0	0	0	0	0	0	0	0	0	1	0	0	1	1
31	1	56	1	1	14.3	15.9	60	18.9	44.5	58	50	20.4	1	1	0	0	0	0	0	5	1	1	1	0	0	1	0	1	0	0	1	1	0	0	0	0	0
32	1	55	1	1	16	18.4	37	19.6	33.1	51	59	19.4	1	1	0	0	0	0	0	5	2	1	1	1	0	1	1	1	0	1	1	1	0	0	0	0	0
33	1	71	1	1	13.3	18	127	17.1	39.7	18	35	85.2	1	0	0	1	0	0	0	0	0	1	1	2	1	0	0	0	0	0	0	0	1	0	1	1	1
34	1	74	1	1	12.8	16.4	96	15.4	37.1	35	48	56.4	0	0	0	0	0	0	0	3	0	1	1	1	0	0	0	1	0	0	0	1	1	2	1	0	1
35	1	50	1	1	13.7	15.1	138	30	44.1	21	28	11.2	1	0	0	1	0	0	0	0	1	0	0	0	0	0	0	0	1	0	0	0	1	0	0	1	1
36	1	61	0	1	13.1	17	118	16.2	35.9	86	42	65	1	0	0	0	0	0	0	5	0	1	0	1	1	0	0	0	0	0	1	1	0	0	1	0	0
37	1	71	1	1	13.7	17.7	119	31.2	39.5	26	43	35.7	1	1	0	0	0	0	0	5	0	0	0	0	1	0	0	0	1	0	0	1	1	0	1	0	0
38	1	79	1	1	12.7	15.8	176	16.9	37.4	27	149	105	1	0	0	1	1	0	0	0	0	1	0	0	1	0	0	0	0	0	0	1	1	2	1	1	1
39	1	70	0	1	13.1	17	89	23	26.1	89	134	13.8	1	0	0	0	0	0	0	5	1	1	1	0	0	0	0	1	1	1	1	1	0	0	0	0	0
40	1	51	1	1	14.3	19.2	139	15.2	40.2	61	80	98.1	1	0	0	1	0	0	0	0	0	0	1	0	1	1	1	0	0	0	1	1	1	0	1	1	1
41	1	72	1	1	13.1	16.7	185	14.8	43.4	18	23	30	1	0	0	1	1	0	0	0	2	0	0	1	0	0	0	0	0	0	0	0	1	0	1	1	1
42	1	62	1	1	14	18.6	164	15.2	44.6	23	22	23	1	1	0	0	0	0	0	5	1	1	0	1	0	0	1	0	0	0	0	0	0	0	0	0	0
43	1	53	1	1	15.4	18.6	74	39.9	37.2	36	48	71.7	1	1	0	0	0	0	1	5	0	1	1	0	0	1	1	1	1	0	0	1	1	0	1	0	0
44	1	60	0	1	15	16	246	8.2	34.6	59	52	120	1	0	0	1	0	0	1	0	2	1	0	2	1	1	0	0	0	1	1	1	0	1	1	1	1
45	1	64	1	1	12.8	17.8	203	7.2	33.5	38	31	44.4	1	0	0	1	0	0	1	0	0	1	1	0	0	0	0	0	0	1	0	0	1	2	1	1	1
46	1	57	1	1	13.7	19.1	120	25.5	40.3	43	32	29.2	1	0	0	0	0	0	0	4	0	1	1	1	1	0	1	0	1	0	0	0	0	0	0	0	1
47	2	76	1	0	13	17.9	123	12.4	44.1	19	27	12.2	0	0	0	0	0	0	0	3	2	1	0	0	0	0	0	0	0	0	0	0	0	0	0	0	1
48	1	57	1	1	13.3	17.2	126	35.2	40.3	40	32	36.3	0	0	1	1	0	0	1	0	2	1	1	1	1	0	0	0	1	0	0	0	0	0	1	1	1
49	2	77	0	1	14.1	18.1	129	11.8	32.6	28	38	32.8	1	0	0	0	0	0	0	4	0	1	1	0	0	1	1	0	0	1	0	1	1	2	1	0	1
50	1	48	1	1	12.8	17.6	201	12.7	40.5	30	31	13.8	1	0	0	1	1	0	0	0	1	1	1	0	0	0	0	0	0	0	0	0	0	0	0	1	1
51	1	61	1	1	13	18.3	118	15.5	40.6	62	44	55	1	0	0	1	0	0	1	0	0	0	1	2	0	0	1	0	0	0	1	1	1	0	1	1	1
52	1	75	1	1	12.6	18.1	139	14.2	40	50	133	126	1	1	0	0	0	1	0	5	0	1	1	2	0	0	1	0	0	0	1	1	1	2	1	0	0
53	1	61	1	1	13.2	17.7	59	18.3	41.6	22	30	15.1	1	0	0	0	0	0	0	4	0	1	1	0	0	0	0	1	0	0	0	0	0	0	0	0	1
54	1	62	1	1	12.2	19	194	9.1	41	53	44	16.6	1	1	0	0	0	0	0	5	0	1	1	0	0	0	1	0	0	0	1	1	1	1	0	0	0
55	1	57	1	1	13.2	15	152	19.6	37.3	19	32	99.3	1	0	0	1	0	0	0	0	0	1	1	0	0	0	0	0	0	0	0	0	1	1	1	1	1
56	1	70	1	1	13.9	17.4	118	36.1	41	30	37	19.1	1	1	0	0	0	0	0	5	0	1	1	0	0	0	0	0	1	0	0	1	0	0	0	0	0
57	1	43	1	1	13.2	15.7	179	17	44.5	72	74	103	0	0	1	1	1	0	0	0	0	1	1	1	0	0	0	0	0	0	1	1	1	2	1	1	1
58	1	65	1	1	14.4	16.5	50	20.1	47	24	32	25.1	1	1	0	0	0	0	0	5	0	1	1	0	0	1	0	1	0	0	0	0	0	0	0	0	0
59	1	64	1	0	13.5	16.8	92	18.9	45.2	48	34	23.4	1	1	0	0	0	0	0	5	0	1	1	1	0	0	0	1	0	0	1	0	0	0	0	0	0
60	1	57	1	1	12.2	17	151	28.6	27.5	925	480	36.1	1	1	0	0	0	0	0	5	0	0	0	1	0	0	0	0	1	1	1	1	1	0	1	0	0
61	1	54	1	1	14.2	18.8	116	23.7	38	49	60	32.8	1	1	0	0	0	0	0	5	0	1	1	0	0	1	1	0	1	0	1	1	1	2	1	0	0
62	1	82	1	1	12.2	17.5	203	16.4	40.7	24	37	30.2	1	0	0	1	0	0	0	0	0	1	1	1	0	0	0	0	0	0	0	1	1	1	1	1	1
63	1	61	1	1	13.8	20	97	14.3	33.2	44	103	11.9	0	0	0	0	0	0	0	3	0	1	1	0	0	0	1	1	0	1	0	1	1	1	0	0	1
64	2	39	1	1	13.8	18.2	71	44.1	31.8	185	272	68.4	1	0	0	1	0	0	0	0	0	0	0	2	0	0	1	1	1	1	1	1	1	0	1	1	1
65	1	70	1	1	13.9	17.6	113	17.3	35.4	36	46	12.4	1	1	0	0	0	0	1	5	0	1	1	1	0	0	0	0	0	0	0	1	0	1	0	0	0
66	1	72	1	1	15.5	15.2	50	14.7	39.8	40	44	17.5	1	1	0	0	0	0	0	5	0	1	1	1	0	1	0	1	0	0	0	1	0	0	0	0	0
67	1	48	1	1	14.2	15.9	107	11	38.8	42	27	30.2	1	0	0	1	0	0	0	5	0	1	1	0	0	1	0	0	0	0	0	0	0	0	1	0	0
68	1	63	1	1	12.7	17.5	131	20.8	45.2	89	52	20.1	1	0	0	1	1	0	0	0	0	1	1	1	0	0	0	0	0	0	1	1	0	0	0	1	1
69	1	54	1	1	14.2	17	95	16.2	40.2	49	38	17.1	1	0	0	1	0	0	0	0	2	1	0	1	0	1	0	1	0	0	1	1	0	0	0	1	1
70	1	49	1	1	13.3	18.3	143	12.2	38.9	30	30	8	0	0	0	0	0	0	0	3	0	0	0	0	0	0	1	0	0	0	0	0	0	0	0	0	1
71	1	63	0	1	13.5	15.3	126	25.6	36.8	32	32	29.5	1	1	0	0	0	0	0	5	2	1	1	0	0	0	0	0	1	0	0	0	1	0	0	0	0
72	1	59	1	1	13.2	17	156	10.5	45.1	20	23	17.2	1	1	0	0	0	0	0	5	0	1	1	0	1	0	0	0	0	0	0	0	0	0	0	0	0
73	1	42	0	1	12.9	16.7	297	28.4	48	89	25	68.1	1	0	0	1	0	1	1	0	1	0	0	2	0	0	0	0	1	0	1	0	1	2	1	1	1
74	1	51	1	1	12.7	17.7	159	44.5	45.2	76	56	30	1	1	0	0	0	0	0	5	0	1	1	1	0	0	0	0	1	0	1	1	1	1	1	0	0
75	1	65	1	1	13	19.7	293	31.6	34.1	163	251	116	1	0	0	1	0	1	0	0	0	1	1	2	0	0	1	0	1	1	1	1	0	2	1	1	1
76	2	70	1	1	12.9	17.2	170	8.6	43.7	14	22	25.7	1	1	0	0	0	0	0	5	0	0	1	1	1	0	0	0	0	0	0	0	0	1	0	0	0
77	2	56	1	1	13.4	17.5	151	397.4	37.2	98	131	98.3	0	1	0	0	0	0	0	4	0	0	0	1	0	0	0	0	1	0	1	1	1	2	1	0	1
78	1	60	1	1	13.7	18	156	12	45.4	64	41	56	1	1	0	0	0	0	0	5	0	1	1	1	0	0	0	0	0	0	1	1	0	1	1	0	0
79	1	32	0	1	13.4	16.6	316	14.8	33.2	45	40	49	1	0	0	1	0	1	0	0	0	1	1	2	0	0	0	0	0	1	0	1	1	2	1	1	1
80	1	54	0	1	13	15.7	209	15.7	45	58	46	48.3	1	1	0	0	0	0	0	5	0	1	1	2	0	0	0	0	0	0	1	1	1	0	1	0	0
81	1	40	1	1	13.2	16.6	84	18	46.6	45	31	10.9	1	1	0	0	0	0	0	5	0	1	1	0	0	0	0	1	0	0	0	0	1	0	0	0	0
82	1	55	1	0	13.9	16.9	145	134.7	37.5	68	98	110.7	0	1	1	0	0	0	0	0	0	0	1	2	1	0	0	0	1	0	1	1	1	2	1	1	1
83	1	64	1	1	12.7	17	199	17.2	42.7	53	46	42.1	1	1	0	0	0	0	0	5	0	1	1	1	1	0	0	0	0	0	1	1	0	0	1	0	0
84	2	63	1	1	14	16.7	75	29.4	46.1	19	38	17	1	0	0	0	0	0	0	4	1	1	1	0	0	0	0	1	1	0	0	1	0	1	0	0	1
85	1	53	0	1	12.8	16.2	205	30.4	48.5	25	23	46.9	1	0	0	1	0	1	1	0	0	1	1	2	1	0	0	0	1	0	0	0	1	1	1	1	1
86	1	68	0	1	14.4	16.7	164	17.2	34	42	55	144	1	0	0	1	0	1	0	0	0	1	1	2	0	1	0	0	0	1	0	1	1	0	1	1	1
87	1	46	1	1	13.2	16.5	127	15.7	45.2	24	24	21.8	1	1	0	0	0	0	0	5	0	1	1	0	1	0	0	0	0	0	0	0	0	1	0	0	0
88	1	49	1	1	17.8	15	163	17.8	42.3	17	39	157	1	0	0	1	0	0	0	0	0	1	1	2	0	1	0	0	0	0	0	1	1	2	1	1	1
89	1	66	1	1	14.3	16.7	100	20.4	41	6	23	47	1	0	0	1	0	0	0	0	0	1	1	1	1	1	0	0	0	0	0	0	1	0	1	1	1
90	1	65	1	1	13	17.6	176	17.7	39.5	26	37	36.8	1	1	0	0	0	0	0	5	2	1	1	1	0	0	0	0	0	0	0	1	0	0	1	0	0
91	1	62	1	1	12.9	17.2	206	12.6	44.2	55	36	57.6	1	1	0	0	0	0	0	5	0	1	1	1	0	0	0	0	0	0	1	1	0	0	1	0	0
92	1	32	0	1	12.3	17.1	352	11.2	41.7	40	38	98.1	1	0	0	1	0	1	0	0	0	1	1	1	0	0	0	0	0	0	0	1	1	1	1	1	1
93	1	62	1	1	13.5	18	267	12	44	22	25	38.4	1	0	0	1	1	0	0	0	0	1	1	1	0	0	0	0	0	0	0	0	0	0	1	1	1
94	1	71	1	1	13.2	16.7	122	18.2	43.9	18	30	55.4	1	1	0	0	0	0	0	5	0	1	1	2	1	0	0	0	0	0	0	0	1	2	1	0	0
95	1	64	1	1	13.4	18.3	124	20.7	40.4	90	115	136	1	0	0	1	0	0	0	0	2	1	1	2	0	0	1	0	0	0	1	1	0	0	1	1	1
96	1	59	1	1	15.4	17.6	74	22.2	40.7	78	51	25.4	1	1	0	0	0	0	0	5	0	1	1	1	0	1	0	1	1	0	1	1	1	1	0	0	0
97	1	55	1	1	13	18.9	228	12.6	44.4	27	26	33.1	1	1	0	0	0	0	0	5	0	1	1	0	0	0	1	0	0	0	0	0	0	0	1	0	0
98	1	54	1	1	14.1	17.1	135	21	40.8	40	34	40.9	1	1	0	0	0	0	0	5	2	1	0	1	0	1	0	0	0	0	0	0	0	0	1	0	0
