# Supplementary material for: A Nomogram Based on Combining Clinical Features and Contrast Enhanced Ultrasound LI-RADS Improves Prediction of Microvascular Invasion in Hepatocellular Carcinoma
Source: Front Oncol. 2021 Jul 8;11:699290. doi: 10.3389/fonc.2021.699290 (PMC8297520; doi:10.3389/fonc.2021.699290)
Supplement: Supplementary file 1 [file DataSheet_1.zip › 699200-raw data/nomogram-train_point_.xlsx]

## Sheet: Sheet 1
MVI	LRM(0=no;1=yes)	LR5(0=no;1=yes)	AFP20400(0=no;1=yes)	size>30	AFP20400(0=<20;1=20<<400;2=>400)	lrm_clin_point	lr5_clin_point	clin_point
0	0	0	Label_1	No	Label_1	69	57	69
1	0	0	Label_1	Yes	Label_1	133	157	156
1	0	0	Label_1	Yes	Label_1	133	157	156
1	1	1	Label_0	Yes	Label_0	146	193	87
0	0	0	Label_0	No	Label_0	0	0	0
1	1	1	Label_0	Yes	Label_0	146	193	87
1	1	1	Label_1	Yes	Label_1	215	250	156
0	0	0	Label_0	Yes	Label_0	64	100	87
0	0	0	Label_0	Yes	Label_2	164	100	187
0	0	0	Label_0	No	Label_0	0	0	0
1	0	0	Label_1	Yes	Label_1	133	157	156
1	0	1	Label_0	No	Label_0	0	93	0
1	1	1	Label_1	Yes	Label_1	215	250	156
1	1	1	Label_1	No	Label_1	151	150	69
0	0	0	Label_0	Yes	Label_0	64	100	87
0	1	1	Label_1	No	Label_1	151	150	69
0	0	0	Label_0	Yes	Label_0	64	100	87
0	1	1	Label_0	Yes	Label_0	146	193	87
1	1	1	Label_0	Yes	Label_0	146	193	87
1	1	1	Label_0	Yes	Label_2	246	193	187
0	0	0	Label_0	No	Label_0	0	0	0
0	0	0	Label_0	No	Label_0	0	0	0
1	1	1	Label_0	Yes	Label_2	246	193	187
1	1	1	Label_1	Yes	Label_1	215	250	156
1	1	1	Label_0	No	Label_0	82	93	0
0	0	0	Label_0	Yes	Label_2	164	100	187
0	1	1	Label_0	Yes	Label_0	146	193	87
0	0	0	Label_1	Yes	Label_1	133	157	156
1	0	1	Label_0	Yes	Label_0	64	193	87
1	1	1	Label_0	No	Label_0	82	93	0
0	0	0	Label_0	No	Label_0	0	0	0
0	0	0	Label_0	No	Label_0	0	0	0
1	1	1	Label_0	Yes	Label_0	146	193	87
1	0	1	Label_0	Yes	Label_2	164	193	187
1	1	1	Label_0	No	Label_0	82	93	0
0	0	0	Label_0	Yes	Label_0	64	100	87
1	0	0	Label_0	Yes	Label_0	64	100	87
1	1	1	Label_0	Yes	Label_2	246	193	187
0	0	0	Label_0	No	Label_0	0	0	0
1	1	1	Label_0	Yes	Label_0	146	193	87
1	1	1	Label_0	Yes	Label_0	146	193	87
0	0	0	Label_0	No	Label_0	0	0	0
1	0	0	Label_0	Yes	Label_0	64	100	87
0	1	1	Label_1	Yes	Label_1	215	250	156
1	1	1	Label_0	Yes	Label_2	246	193	187
0	0	1	Label_0	No	Label_0	0	93	0
0	0	1	Label_0	No	Label_0	0	93	0
0	1	1	Label_0	Yes	Label_0	146	193	87
1	0	1	Label_0	Yes	Label_2	164	193	187
0	1	1	Label_0	No	Label_0	82	93	0
1	1	1	Label_0	Yes	Label_0	146	193	87
1	0	0	Label_0	Yes	Label_2	164	100	187
0	0	1	Label_0	No	Label_0	0	93	0
1	0	0	Label_1	No	Label_1	69	57	69
1	1	1	Label_1	Yes	Label_1	215	250	156
0	0	0	Label_0	No	Label_0	0	0	0
1	1	1	Label_0	Yes	Label_2	246	193	187
0	0	0	Label_0	No	Label_0	0	0	0
0	0	0	Label_0	No	Label_0	0	0	0
1	0	0	Label_0	Yes	Label_0	64	100	87
1	0	0	Label_0	Yes	Label_2	164	100	187
1	1	1	Label_1	Yes	Label_1	215	250	156
1	0	1	Label_1	No	Label_1	69	150	69
1	1	1	Label_0	Yes	Label_0	146	193	87
0	0	0	Label_1	No	Label_1	69	57	69
0	0	0	Label_0	No	Label_0	0	0	0
0	0	0	Label_0	Yes	Label_0	64	100	87
0	1	1	Label_0	No	Label_0	82	93	0
0	1	1	Label_0	No	Label_0	82	93	0
0	0	1	Label_0	No	Label_0	0	93	0
1	0	0	Label_0	No	Label_0	0	0	0
0	0	0	Label_0	No	Label_0	0	0	0
1	1	1	Label_0	Yes	Label_2	246	193	187
1	0	0	Label_1	Yes	Label_1	133	157	156
0	1	1	Label_0	Yes	Label_2	246	193	187
0	0	0	Label_1	No	Label_1	69	57	69
1	0	1	Label_0	Yes	Label_2	164	193	187
0	0	0	Label_1	Yes	Label_1	133	157	156
1	1	1	Label_0	Yes	Label_2	246	193	187
1	0	0	Label_0	Yes	Label_0	64	100	87
1	0	0	Label_0	No	Label_0	0	0	0
1	1	1	Label_0	Yes	Label_2	246	193	187
0	0	0	Label_0	Yes	Label_0	64	100	87
0	0	1	Label_1	No	Label_1	69	150	69
1	1	1	Label_1	Yes	Label_1	215	250	156
1	1	1	Label_0	Yes	Label_0	146	193	87
0	0	0	Label_1	No	Label_1	69	57	69
1	1	1	Label_0	Yes	Label_2	246	193	187
1	1	1	Label_0	Yes	Label_0	146	193	87
0	0	0	Label_0	Yes	Label_0	64	100	87
0	0	0	Label_0	Yes	Label_0	64	100	87
1	1	1	Label_1	Yes	Label_1	215	250	156
0	1	1	Label_0	Yes	Label_0	146	193	87
1	0	0	Label_0	Yes	Label_2	164	100	187
0	1	1	Label_0	Yes	Label_0	146	193	87
1	0	0	Label_1	No	Label_1	69	57	69
0	0	0	Label_0	Yes	Label_0	64	100	87
0	0	0	Label_0	Yes	Label_0	64	100	87
